# Supplementary material for: Paving the Way for CCK2R-Targeted Peptide Receptor Radionuclide Therapy with [177Lu]Lu-DOTA-MGS5 in Patients with Small Cell Lung Cancer
Source: Pharmaceutics. 2026 Jan 22;18(1):138. doi: 10.3390/pharmaceutics18010138 (PMC12844804; doi:10.3390/pharmaceutics18010138)
Supplement: Supplementary file 1 [file pharmaceutics-18-00138-s001.zip]

Archive with 1 entries (1 files):
- pharmaceutics-4089550-supplementary.pdf
